# Supplementary material for: Mutagenesis of Intrinsically Disordered Domain Impacts Topoisomerase IIα Catalytic Activity
Source: Int J Mol Sci. 2025 Apr 11;26(8):3604. doi: 10.3390/ijms26083604 (PMC12026768; doi:10.3390/ijms26083604)
Supplement: Supplementary file 1 [file ijms-26-03604-s001.zip]

Archive with 1 entries (1 files):
- ijms-3545274-supplementary.pdf
